# Supplementary material for: INX-315, a Selective CDK2 Inhibitor, Induces Cell Cycle Arrest and Senescence in Solid Tumors
Source: Cancer Discov. 2023 Dec 1;14(3):446–67. doi: 10.1158/2159-8290.CD-23-0954 (PMC10905675; doi:10.1158/2159-8290.CD-23-0954)
Supplement: Supplementary Table 2 — LanthaScreen Eu Kinase Binding and Z’-Lyte Kinase Assay data for INX-315 [file cd-23-0954_supplementary_table_2_suppst2.xlsx]

## Sheet: Sheet1
Kinase	% Inhibition Avg	Technology
AAK1	77	LanthaScreen Binding	Table shows results of the SelectScreen Kinase Profiling using INX-0315 at 100nM
ABL1	14	ZLYTE
ABL1 E255K	11	ZLYTE
ABL1 F317I	8	ZLYTE
ABL1 F317L	3	ZLYTE
ABL1 G250E	7	ZLYTE
ABL1 H396P	12	LanthaScreen Binding
ABL1 M351T	13	LanthaScreen Binding
ABL1 Q252H	19	LanthaScreen Binding
ABL1 T315I	10	ZLYTE
ABL1 Y253F	8	ZLYTE
ABL2 (Arg)	14	ZLYTE
ACVR1 (ALK2)	-5	LanthaScreen Binding
ACVR1 (ALK2) R206H	-1	LanthaScreen Binding
ACVR1B (ALK4)	-2	ZLYTE
ACVR2A	3	LanthaScreen Binding
ACVR2B	-2	LanthaScreen Binding
ACVRL1 (ALK1)	2	LanthaScreen Binding
ADCK3	49	LanthaScreen Binding
ADRBK1 (GRK2)	0	ZLYTE
ADRBK2 (GRK3)	1	ZLYTE
AKT1 (PKB alpha)	6	ZLYTE
AKT2 (PKB beta)	1	ZLYTE
AKT3 (PKB gamma)	6	ZLYTE
ALK	16	ZLYTE
ALK C1156Y	9	LanthaScreen Binding
ALK F1174L	12	LanthaScreen Binding
ALK L1196M	7	LanthaScreen Binding
ALK R1275Q	10	LanthaScreen Binding
ALK T1151_L1152insT	6	LanthaScreen Binding
AMPK (A1/B1/G2)	15	LanthaScreen Binding
AMPK (A1/B1/G3)	19	LanthaScreen Binding
AMPK (A1/B2/G1)	36	LanthaScreen Binding
AMPK (A1/B2/G2)	55	ZLYTE
AMPK (A1/B2/G3)	60	ZLYTE
AMPK (A2/B1/G2)	20	ZLYTE
AMPK (A2/B1/G3)	17	ZLYTE
AMPK (A2/B2/G1)	9	LanthaScreen Binding
AMPK (A2/B2/G2)	11	LanthaScreen Binding
AMPK (A2/B2/G3)	32	ZLYTE
AMPK A1/B1/G1	32	ZLYTE
AMPK A2/B1/G1	5	ZLYTE
ANKK1	2	LanthaScreen Binding
AURKA (Aurora A)	38	ZLYTE
AURKB (Aurora B)	53	ZLYTE
AURKC (Aurora C)	53	ZLYTE
AXL	17	ZLYTE
AXL R499C	1	LanthaScreen Binding
BLK	11	ZLYTE
BMPR1A (ALK3)	8	LanthaScreen Binding
BMPR1B (ALK6)	1	LanthaScreen Binding
BMPR2	17	LanthaScreen Binding
BMX	22	ZLYTE
BRAF	11	ZLYTE
BRAF	-1	LanthaScreen Binding
BRAF V599E	7	ZLYTE
BRAF V599E	-2	LanthaScreen Binding
BRSK1 (SAD1)	16	ZLYTE
BRSK2	4	LanthaScreen Binding
BTK	10	ZLYTE
CAMK1 (CaMK1)	-17	Adapta
CAMK1D (CaMKI delta)	1	ZLYTE
CAMK1G (CAMKI gamma)	0	ZLYTE
CAMK2A (CaMKII alpha)	-4	ZLYTE
CAMK2B (CaMKII beta)	17	ZLYTE
CAMK2D (CaMKII delta)	1	ZLYTE
CAMK2G (CaMKII gamma)	-1	LanthaScreen Binding
CAMK4 (CaMKIV)	0	ZLYTE
CAMKK1 (CAMKKA)	6	LanthaScreen Binding
CAMKK2 (CaMKK beta)	3	LanthaScreen Binding
CASK	-3	LanthaScreen Binding
CDC42 BPA (MRCKA)	-3	ZLYTE
CDC42 BPB (MRCKB)	-1	ZLYTE
CDC42 BPG (MRCKG)	4	ZLYTE
CDC7/DBF4	-1	LanthaScreen Binding
CDK1/cyclin B	58	ZLYTE
CDK11 (Inactive)	2	LanthaScreen Binding
CDK11/cyclin C	1	LanthaScreen Binding
CDK13/cyclin K	39	LanthaScreen Binding
CDK14 (PFTK1)/cyclin Y	24	LanthaScreen Binding
CDK16 (PCTK1)/cyclin Y	64	LanthaScreen Binding
CDK17/cyclin Y	20	ZLYTE
CDK18/cyclin Y	9	ZLYTE
CDK2/cyclin A	100	ZLYTE
CDK2/cyclin A1	94	LanthaScreen Binding
CDK2/cyclin E1	98	LanthaScreen Binding
CDK2/cyclin O	98	LanthaScreen Binding
CDK3/cyclin E1	88	LanthaScreen Binding
CDK4/cyclin D1	24	Adapta
CDK4/cyclin D3	22	Adapta
CDK5 (Inactive)	80	LanthaScreen Binding
CDK5/p25	93	ZLYTE
CDK5/p35	87	ZLYTE
CDK6/cyclin D1	15	Adapta
CDK7/cyclin H/MNAT1	-3	Adapta
CDK8/cyclin C	0	LanthaScreen Binding
CDK9 (Inactive)	44	LanthaScreen Binding
CDK9/cyclin K	38	LanthaScreen Binding
CDK9/cyclin T1	52	Adapta
CDKL5	-1	ZLYTE
CHEK1 (CHK1)	2	ZLYTE
CHEK2 (CHK2)	7	ZLYTE
CHUK (IKK alpha)	-7	Adapta
CLK1	5	ZLYTE
CLK2	8	ZLYTE
CLK3	-1	ZLYTE
CLK4	-2	LanthaScreen Binding
CSF1R (FMS)	95	ZLYTE
CSK	1	ZLYTE
CSNK1A1 (CK1 alpha 1)	5	ZLYTE
CSNK1A1L	4	ZLYTE
CSNK1D (CK1 delta)	0	ZLYTE
CSNK1E (CK1 epsilon)	-5	ZLYTE
CSNK1E (CK1 epsilon) R178C	5	ZLYTE
CSNK1G1 (CK1 gamma 1)	1	ZLYTE
CSNK1G2 (CK1 gamma 2)	3	ZLYTE
CSNK1G3 (CK1 gamma 3)	-1	ZLYTE
CSNK2A1 (CK2 alpha 1)	6	ZLYTE
CSNK2A2 (CK2 alpha 2)	4	ZLYTE
DAPK1	-8	Adapta
DAPK2	11	LanthaScreen Binding
DAPK3 (ZIPK)	6	ZLYTE
DCAMKL1 (DCLK1)	9	ZLYTE
DCAMKL2 (DCK2)	-1	ZLYTE
DDR1	3	LanthaScreen Binding
DDR2	18	LanthaScreen Binding
DDR2 N456S	14	LanthaScreen Binding
DDR2 T654M	26	LanthaScreen Binding
DMPK	6	LanthaScreen Binding
DNA-PK	6	ZLYTE
DYRK1A	1	ZLYTE
DYRK1B	1	ZLYTE
DYRK2	-4	LanthaScreen Binding
DYRK3	8	ZLYTE
DYRK4	3	ZLYTE
EEF2K	4	ZLYTE
EGFR (ErbB1)	4	ZLYTE
EGFR (ErbB1) C797S	-8	ZLYTE
EGFR (ErbB1) d746-750	0	LanthaScreen Binding
EGFR (ErbB1) d747-749 A750P	12	LanthaScreen Binding
EGFR (ErbB1) G719C	0	ZLYTE
EGFR (ErbB1) G719S	4	ZLYTE
EGFR (ErbB1) L858R	1	ZLYTE
EGFR (ErbB1) L861Q	3	ZLYTE
EGFR (ErbB1) T790M	5	ZLYTE
EGFR (ErbB1) T790M C797S L858R	3	ZLYTE
EGFR (ErbB1) T790M L858R	0	ZLYTE
EIF2AK2 (PKR)	-8	LanthaScreen Binding
EPHA1	22	ZLYTE
EPHA2	14	ZLYTE
EPHA3	-1	LanthaScreen Binding
EPHA4	5	ZLYTE
EPHA5	1	ZLYTE
EPHA6	10	LanthaScreen Binding
EPHA7	9	LanthaScreen Binding
EPHA8	16	ZLYTE
EPHB1	19	ZLYTE
EPHB2	20	ZLYTE
EPHB3	3	ZLYTE
EPHB4	6	ZLYTE
ERBB2 (HER2)	0	ZLYTE
ERBB4 (HER4)	2	ZLYTE
ERN1	11	LanthaScreen Binding
ERN2	2	LanthaScreen Binding
FER	13	ZLYTE
FES (FPS)	17	ZLYTE
FGFR1	4	ZLYTE
FGFR1 V561M	12	LanthaScreen Binding
FGFR2	20	ZLYTE
FGFR2 N549H	16	ZLYTE
FGFR3	-3	ZLYTE
FGFR3 G697C	13	LanthaScreen Binding
FGFR3 K650E	31	ZLYTE
FGFR3 K650M	14	LanthaScreen Binding
FGFR3 V555M	21	ZLYTE
FGFR4	2	ZLYTE
FGR	11	ZLYTE
FLT1 (VEGFR1)	11	ZLYTE
FLT3	40	ZLYTE
FLT3 D835Y	31	ZLYTE
FLT3 ITD	36	LanthaScreen Binding
FLT4 (VEGFR3)	53	ZLYTE
FRAP1 (mTOR)	0	ZLYTE
FRK (PTK5)	7	ZLYTE
FYN	4	ZLYTE
FYN A	7	LanthaScreen Binding
GAK	38	LanthaScreen Binding
GRK1	27	LanthaScreen Binding
GRK4	31	ZLYTE
GRK5	24	ZLYTE
GRK6	30	ZLYTE
GRK7	62	ZLYTE
GSG2 (Haspin)	4	Adapta
GSK3A (GSK3 alpha)	11	ZLYTE
GSK3B (GSK3 beta)	17	ZLYTE
HCK	10	ZLYTE
HIPK1 (Myak)	6	ZLYTE
HIPK2	5	ZLYTE
HIPK3 (YAK1)	4	ZLYTE
HIPK4	7	ZLYTE
HUNK	-5	LanthaScreen Binding
ICK	28	LanthaScreen Binding
IGF1R	9	ZLYTE
IKBKB (IKK beta)	4	ZLYTE
IKBKE (IKK epsilon)	10	ZLYTE
INSR	7	ZLYTE
INSRR (IRR)	3	ZLYTE
IRAK1	6	Adapta
IRAK3	45	LanthaScreen Binding
IRAK4	10	ZLYTE
ITK	5	ZLYTE
JAK1	78	ZLYTE
JAK2	49	ZLYTE
JAK2 JH1 JH2	44	ZLYTE
JAK2 JH1 JH2 V617F	39	ZLYTE
JAK3	24	ZLYTE
KDR (VEGFR2)	42	ZLYTE
KIT	9	ZLYTE
KIT A829P	28	LanthaScreen Binding
KIT D816H	38	LanthaScreen Binding
KIT D816V	34	LanthaScreen Binding
KIT D820E	12	LanthaScreen Binding
KIT N822K	17	LanthaScreen Binding
KIT T670E	9	LanthaScreen Binding
KIT T670I	7	ZLYTE
KIT V559D	21	ZLYTE
KIT V559D T670I	16	LanthaScreen Binding
KIT V559D V654A	7	ZLYTE
KIT V560G	27	ZLYTE
KIT V654A	26	LanthaScreen Binding
KIT Y823D	31	LanthaScreen Binding
KSR2	7	ZLYTE
LATS2	8	LanthaScreen Binding
LCK	19	ZLYTE
LIMK1	34	LanthaScreen Binding
LIMK2	22	LanthaScreen Binding
LRRK2	29	Adapta
LRRK2 FL	37	Adapta
LRRK2 G2019S	34	Adapta
LRRK2 G2019S FL	40	Adapta
LRRK2 I2020T	28	Adapta
LRRK2 R1441C	22	Adapta
LTK (TYK1)	7	ZLYTE
LYN A	6	ZLYTE
LYN B	17	ZLYTE
MAP2K1 (MEK1)	15	ZLYTE
MAP2K1 (MEK1)	5	LanthaScreen Binding
MAP2K1 (MEK1) S218D S222D	1	LanthaScreen Binding
MAP2K2 (MEK2)	17	ZLYTE
MAP2K2 (MEK2)	0	LanthaScreen Binding
MAP2K4 (MEK4)	17	LanthaScreen Binding
MAP2K5 (MEK5)	27	LanthaScreen Binding
MAP2K6 (MKK6)	3	ZLYTE
MAP2K6 (MKK6)	-3	LanthaScreen Binding
MAP2K6 (MKK6) S207E T211E	7	LanthaScreen Binding
MAP3K10 (MLK2)	8	LanthaScreen Binding
MAP3K11 (MLK3)	13	LanthaScreen Binding
MAP3K14 (NIK)	-2	LanthaScreen Binding
MAP3K19 (YSK4)	13	ZLYTE
MAP3K2 (MEKK2)	12	LanthaScreen Binding
MAP3K3 (MEKK3)	18	LanthaScreen Binding
MAP3K5 (ASK1)	10	LanthaScreen Binding
MAP3K7/MAP3K7IP1 (TAK1-TAB1)	14	LanthaScreen Binding
MAP3K8 (COT)	-1	ZLYTE
MAP3K9 (MLK1)	22	ZLYTE
MAP4K1 (HPK1)	17	LanthaScreen Binding
MAP4K2 (GCK)	0	ZLYTE
MAP4K3 (GLK)	8	LanthaScreen Binding
MAP4K4 (HGK)	23	ZLYTE
MAP4K5 (KHS1)	23	ZLYTE
MAPK1 (ERK2)	4	ZLYTE
MAPK10 (JNK3)	11	ZLYTE
MAPK10 (JNK3)	12	LanthaScreen Binding
MAPK11 (p38 beta)	7	ZLYTE
MAPK12 (p38 gamma)	9	ZLYTE
MAPK13 (p38 delta)	5	ZLYTE
MAPK14 (p38 alpha)	1	ZLYTE
MAPK14 (p38 alpha) Direct	5	ZLYTE
MAPK15 (ERK7)	87	LanthaScreen Binding
MAPK3 (ERK1)	2	ZLYTE
MAPK7 (ERK5)	5	ZLYTE
MAPK8 (JNK1)	6	ZLYTE
MAPK8 (JNK1)	18	LanthaScreen Binding
MAPK9 (JNK2)	-1	ZLYTE
MAPK9 (JNK2)	4	LanthaScreen Binding
MAPKAPK2	3	ZLYTE
MAPKAPK3	8	ZLYTE
MAPKAPK5 (PRAK)	2	ZLYTE
MARK1 (MARK)	9	ZLYTE
MARK2	9	ZLYTE
MARK3	10	ZLYTE
MARK4	8	ZLYTE
MASTL	0	LanthaScreen Binding
MATK (HYL)	6	ZLYTE
MELK	10	ZLYTE
MERTK (cMER)	20	ZLYTE
MERTK (cMER) A708S	14	LanthaScreen Binding
MET (cMet)	6	ZLYTE
MET (cMet) Y1235D	-2	ZLYTE
MET D1228H	-6	LanthaScreen Binding
MET M1250T	3	ZLYTE
MINK1	15	ZLYTE
MKNK1 (MNK1)	3	ZLYTE
MKNK2 (MNK2)	2	LanthaScreen Binding
MLCK (MLCK2)	5	LanthaScreen Binding
MLK4	-5	LanthaScreen Binding
MST1R (RON)	2	ZLYTE
MST4	-4	ZLYTE
MUSK	8	ZLYTE
MYLK (MLCK)	6	LanthaScreen Binding
MYLK2 (skMLCK)	4	ZLYTE
MYLK4	20	LanthaScreen Binding
MYO3A (MYO3 alpha)	6	LanthaScreen Binding
MYO3B (MYO3 beta)	0	LanthaScreen Binding
NEK1	-10	ZLYTE
NEK2	3	ZLYTE
NEK4	15	ZLYTE
NEK6	1	ZLYTE
NEK8	0	LanthaScreen Binding
NEK9	2	ZLYTE
NIM1K	5	ZLYTE
NLK	0	LanthaScreen Binding
NTRK1 (TRKA)	44	ZLYTE
NTRK2 (TRKB)	52	ZLYTE
NTRK3 (TRKC)	84	ZLYTE
NUAK1 (ARK5)	68	Adapta
NUAK2	35	LanthaScreen Binding
PAK1	6	ZLYTE
PAK2 (PAK65)	5	ZLYTE
PAK3	4	ZLYTE
PAK4	7	ZLYTE
PAK6	19	ZLYTE
PAK7 (KIAA1264)	1	ZLYTE
PASK	2	ZLYTE
PDGFRA (PDGFR alpha)	21	ZLYTE
PDGFRA D842V	13	ZLYTE
PDGFRA T674I	-1	ZLYTE
PDGFRA V561D	53	ZLYTE
PDGFRB (PDGFR beta)	25	ZLYTE
PDK1	7	ZLYTE
PDK1 Direct	8	ZLYTE
PEAK1	10	ZLYTE
PHKG1	4	ZLYTE
PHKG2	2	ZLYTE
PI4K2A (PI4K2 alpha)	0	Adapta
PI4K2B (PI4K2 beta)	-2	Adapta
PI4KA (PI4K alpha)	-11	Adapta
PI4KB (PI4K beta)	2	Adapta
PIK3C2A (PI3K-C2 alpha)	-1	Adapta
PIK3C2B (PI3K-C2 beta)	-14	Adapta
PIK3C2G (PI3K-C2 gamma)	6	Adapta
PIK3C3 (hVPS34)	7	Adapta
PIK3CA E542K/PIK3R1 (p110 alpha E542K/p85 alpha)	-1	Adapta
PIK3CA E545K/PIK3R1 (p110 alpha E545K/p85 alpha)	0	Adapta
PIK3CA/PIK3R1 (p110 alpha/p85 alpha)	11	Adapta
PIK3CA/PIK3R3 (p110 alpha/p55 gamma)	-2	Adapta
PIK3CB/PIK3R1 (p110 beta/p85 alpha)	-17	Adapta
PIK3CB/PIK3R2 (p110 beta/p85 beta)	-14	Adapta
PIK3CD/PIK3R1 (p110 delta/p85 alpha)	-10	Adapta
PIK3CG (p110 gamma)	-8	Adapta
PIM1	1	ZLYTE
PIM2	5	ZLYTE
PIM3	8	ZLYTE
PIP4K2A	7	Adapta
PIP5K1A	6	Adapta
PIP5K1B	38	Adapta
PIP5K1C	4	Adapta
PKMYT1	-2	LanthaScreen Binding
PKN1 (PRK1)	7	ZLYTE
PKN2 (PRK2)	11	LanthaScreen Binding
PLK1	4	ZLYTE
PLK2	5	ZLYTE
PLK3	-2	ZLYTE
PLK4	29	LanthaScreen Binding
PRKACA (PKA)	4	ZLYTE
PRKACB (PRKAC beta)	1	LanthaScreen Binding
PRKACG (PRKAC gamma)	-12	LanthaScreen Binding
PRKCA (PKC alpha)	9	ZLYTE
PRKCB1 (PKC beta I)	12	ZLYTE
PRKCB2 (PKC beta II)	13	ZLYTE
PRKCD (PKC delta)	-5	ZLYTE
PRKCE (PKC epsilon)	3	ZLYTE
PRKCG (PKC gamma)	7	ZLYTE
PRKCH (PKC eta)	11	ZLYTE
PRKCI (PKC iota)	-5	ZLYTE
PRKCN (PKD3)	13	ZLYTE
PRKCQ (PKC theta)	8	ZLYTE
PRKCZ (PKC zeta)	10	ZLYTE
PRKD1 (PKC mu)	9	ZLYTE
PRKD2 (PKD2)	5	ZLYTE
PRKG1	7	ZLYTE
PRKG2 (PKG2)	-1	ZLYTE
PRKX	3	ZLYTE
PTK2 (FAK)	8	ZLYTE
PTK2B (FAK2)	5	ZLYTE
PTK6 (Brk)	-1	ZLYTE
RAF1 (cRAF) Y340D Y341D	5	ZLYTE
RAF1 (cRAF) Y340D Y341D	-2	LanthaScreen Binding
RET	58	ZLYTE
RET A883F	22	ZLYTE
RET G691S	35	LanthaScreen Binding
RET M918T	42	LanthaScreen Binding
RET S891A	46	ZLYTE
RET V804E	13	ZLYTE
RET V804L	35	ZLYTE
RET V804M	21	LanthaScreen Binding
RET Y791F	50	ZLYTE
RIPK2	-1	LanthaScreen Binding
RIPK3	-9	LanthaScreen Binding
ROCK1	5	ZLYTE
ROCK2	6	ZLYTE
ROS1	19	ZLYTE
RPS6KA1 (RSK1)	47	ZLYTE
RPS6KA2 (RSK3)	24	ZLYTE
RPS6KA3 (RSK2)	27	ZLYTE
RPS6KA4 (MSK2)	4	ZLYTE
RPS6KA5 (MSK1)	8	ZLYTE
RPS6KA6 (RSK4)	56	ZLYTE
RPS6KB1 (p70S6K)	1	ZLYTE
RPS6KB2 (p70S6Kb)	4	ZLYTE
SBK1	5	ZLYTE
SGK (SGK1)	6	ZLYTE
SGK2	5	ZLYTE
SGKL (SGK3)	6	ZLYTE
SIK1	4	LanthaScreen Binding
SIK3	2	LanthaScreen Binding
SLK	22	LanthaScreen Binding
SNF1LK2	18	ZLYTE
SPHK1	-15	Adapta
SPHK2	-19	Adapta
SRC	8	ZLYTE
SRC N1	9	ZLYTE
SRMS (Srm)	17	ZLYTE
SRPK1	7	ZLYTE
SRPK2	2	ZLYTE
STK16 (PKL12)	57	LanthaScreen Binding
STK17A (DRAK1)	2	LanthaScreen Binding
STK17B (DRAK2)	4	LanthaScreen Binding
STK22B (TSSK2)	-2	ZLYTE
STK22D (TSSK1)	11	ZLYTE
STK23 (MSSK1)	6	ZLYTE
STK24 (MST3)	11	ZLYTE
STK25 (YSK1)	1	ZLYTE
STK3 (MST2)	19	ZLYTE
STK32B (YANK2)	3	LanthaScreen Binding
STK32C (YANK3)	-1	LanthaScreen Binding
STK33	5	LanthaScreen Binding
STK38 (NDR)	0	LanthaScreen Binding
STK38L (NDR2)	0	LanthaScreen Binding
STK39 (STLK3)	14	LanthaScreen Binding
STK4 (MST1)	26	ZLYTE
SYK	8	ZLYTE
TAOK1	22	LanthaScreen Binding
TAOK2 (TAO1)	10	ZLYTE
TAOK3 (JIK)	4	LanthaScreen Binding
TBK1	5	ZLYTE
TEC	4	LanthaScreen Binding
TEK (Tie2)	-1	ZLYTE
TEK (TIE2) R849W	7	LanthaScreen Binding
TEK (TIE2) Y1108F	2	LanthaScreen Binding
TEK (TIE2) Y897S	6	ZLYTE
TESK1	2	LanthaScreen Binding
TESK2	-1	LanthaScreen Binding
TGFBR1 (ALK5)	4	LanthaScreen Binding
TGFBR2	7	LanthaScreen Binding
TLK1	0	LanthaScreen Binding
TLK2	13	LanthaScreen Binding
TNIK	12	LanthaScreen Binding
TNK1	14	ZLYTE
TNK2 (ACK)	0	LanthaScreen Binding
TTK	49	LanthaScreen Binding
TXK	7	ZLYTE
TYK2	89	ZLYTE
TYRO3 (RSE)	14	ZLYTE
ULK1	1	LanthaScreen Binding
ULK2	3	LanthaScreen Binding
ULK3	25	LanthaScreen Binding
VRK2	2	LanthaScreen Binding
WEE1	4	LanthaScreen Binding
WNK1	4	LanthaScreen Binding
WNK2	-9	LanthaScreen Binding
WNK3	2	LanthaScreen Binding
YES1	16	ZLYTE
ZAK	3	LanthaScreen Binding
ZAP70	-1	ZLYTE
